# Supplementary material for: Cytoplasmic ERβ Localization and NTS/NTSR1 Expression in Uterine Leiomyosarcoma: An Immunohistochemical Insight
Source: Reports (MDPI). 2026 Jun 24;9(3):199. doi: 10.3390/reports9030199 (PMC13398042; doi:10.3390/reports9030199)
Supplement: Supplementary file 1 [file reports-09-00199-s001.zip]

Archive with 1 entries (1 files):
- reports-4357422-supplementary.pdf
